# Supplementary material for: Forensic‐geology‐based magnetic analysis of beach sediments from the Shimokita Peninsula, Japan
Source: J Forensic Sci. 2024 Nov 14;70(1):117–31. doi: 10.1111/1556-4029.15667 (PMC11693521; doi:10.1111/1556-4029.15667)
Supplement: Supplementary file 1 — TABLE S1. Sampling locations and the magnetic parameter values of the bulk beach sediments. [file JFO-70-117-s001.xlsx]

## Sheet: Sheet1
TABLE S1	Sampling locations and the magnetic parameter values of the bulk beach sediments.
Sample ID	Site	χ (m3/kg)	ARM (Am2/kg)	IRM 0.3 T (Am2/kg)	IRM 1.58 T (Am2/kg)	S-0.3 T	ARM/IRM 1.58T	Magnetic minerals by Itamiya et al. [12] （％）
I-1	The Pacific Ocean	2.23e-06	0.000104	0.0056	0.022493	0.62448	0.00522876	5.34653
I-2	The Pacific Ocean	4.5e-06	0.000148	0.0058	0.02021	0.64349	0.00839955	5.92217
I-3	The Pacific Ocean	1.53e-05	0.000365	0.0129	0.043708	0.64757	0.00963569	10.3166
I-4	The Pacific Ocean	4.98e-05	0.00175	0.0259	0.088312	0.64664	0.0214461	21.5488
I-5	The Pacific Ocean	0.000106	0.00127	0.1299	0.33133	0.69603	0.00423333	55.9921
I-6	The Pacific Ocean	0.000155	0.000849	0.184	0.4449	0.70679	0.0021225	54.3115
I-7	Mutsu Bay	3.65e-06	6.96e-05	0.0136	0.040244	0.66897	0.00191314	1.2844
I-8	Mutsu Bay	6.67e-06	0.000379	0.0185	0.070344	0.6315	0.00599684	18.9107
I-9	Mutsu Bay	5.01e-05	0.000467	0.0249	0.065433	0.69027	0.00766453	46.1538
